# Supplementary material for: Changes in Oxidised Phospholipids in Response to Oxidative Stress in Microtubule-Associated Protein Tau (MAPT) Mutant Dopamine Neurons
Source: Antioxidants (Basel). 2024 Apr 24;13(5):508. doi: 10.3390/antiox13050508 (PMC11118013; doi:10.3390/antiox13050508)
Supplement: Supplementary file 1 [file antioxidants-13-00508-s001.zip]

Archive with 1 entries (1 files):
- antioxidants-2948244-supplementary.pdf
